# Supplementary material for: A partially automated method for DNA extraction from marmoset hair follicles to avoid blood chimerism
Source: Front Genet. 2025 Sep 26;16:1608504. doi: 10.3389/fgene.2025.1608504 (PMC12510806; doi:10.3389/fgene.2025.1608504)
Supplement: Supplementary file 1 [file Table1.xlsx]

## Sheet: Suppelementary Table 1
ID	Volume (ul)	NanoDrop (ng/ul)	260/280	260/230	Total (ng)	FMISS	Combined Dup
MCC05613	165	4.618	2.28	0.25	761.97	0.066933	0.208518
MCC05616	170	5.378	2.16	0.4	914.26	0.133164	0.169195
MCC05618	160	6.552	2.31	0.24	1048.32	0.091358	0.167778
MCC05620	190	4.618	2.82	0.18	877.42	0.121086	0.194029
MCC05625	170	5.764	2.49	0.22	979.88	0.102963	0.176802
MCC05626	153	3.036	4.15	0.18	464.508	0.166688	0.172261
MCC05628	153	6.337	3.01	0.18	969.561	0.120923	0.169305
MCC05629	195	4.436	2.59	0.16	865.02	0.140002	0.151943
MCC05632	180	5.344	1.82	0.36	961.92	0.107999	0.170276
MCC05633	175	3.553	2.42	0.16	621.775	0.113203	0.163123
MCC05635	350	3.771	2.63	0.19	1319.85	0.172173	0.173751
MCC05639	165	3.947	2.65	0.18	651.255	0.338009	0.110901
MCC05640	182	5.366	2.42	0.23	976.612	0.162855	0.129344
MCC05641	180	2.276	2.73	0.2	409.68	0.283223	0.112561
MCC05643	168	4.509	2.33	0.26	757.512	0.119869	0.123223
MCC05646	183	5.163	2.24	0.18	944.829	0.319845	0.129156
MCC05648	168	5.719	1.92	0.22	960.792	0.10369	0.132429
MCC05649	190	6.688	2.32	0.19	1270.72	0.20818	0.162125
MCC05653	195	5.637	2.57	0.22	1099.21	0.250498	0.118262
MCC05657	190	6.945	2.33	0.35	1319.55	0.202587	0.127529
MCC05661	160	3.046	4.32	0.2	487.36	0.159165	0.141794
MCC05662	185	8.588	2.75	0.34	1588.78	0.197886	0.114513
MCC05672	158	6.015	2.54	0.34	950.37	0.138085	0.126913
MCC05673	190	3.565	2.71	0.16	677.35	0.157704	0.132988
MCC05680	185	5.164	2.11	0.26	955.34	0.16384	0.131824
MCC05681	164	4.934	2.35	0.19	809.176	0.208449	0.126861
MCC05682	167	4.9	2.28	0.23	818.3	0.104389	0.118742
MCC05683	184	7.121	1.91	0.23	1310.26	0.101642	0.168728
MCC05684	190	5.228	3.09	0.17	993.32	0.125524	0.15963
MCC05687	168	4.202	2.57	0.32	705.936	0.096453	0.15625
MCC05688	200	4.463	2.74	0.26	892.6	0.079412	0.178451
MCC05689	195	6.457	2.27	0.28	1259.12	0.138118	0.159722
MCC05690	200	5.311	2.18	0.2	1062.2	0.091877	0.19251
MCC05691	170	9.348	2.18	0.32	1589.16	0.093943	0.164856
MCC05692	194	5.698	2.19	0.37	1105.41	0.121573	0.170908
MCC05693	210	6.163	2.74	0.24	1294.23	0.174526	0.167713
MCC05694	150	6.184	2.93	0.26	927.6	0.139189	0.166876
MCC05695	180	6.793	2.59	0.34	1222.74	0.114124	0.155869
MCC05696	188	5.809	2.38	0.3	1092.09	0.131992	0.162651
MCC05697	305	4.044	3.41	0.13	1233.42	0.113005	0.168352
MCC05698	176	4.359	2.45	0.15	767.184	0.155747	0.16082
MCC06155	20	9.8	1.48	0.54	196	0.840418	0.182932
MCC06319	20	11.73	1.567	0.712	234.6	0.119748	0.169955
MCC06364	20	14.2	1.57	0.48	284	0.131148	0.28114
MCC06385	13	14.05	1.633	0.254	182.7	0.042441	0.241672
MCC06397	10	4.28	3.018	0.188	42.8	0.715903	0.645089
MCC06403	13	7.24	1.868	0.356	94.1	0.120899	0.307579
MCC06405	10	9.76	1.651	0.332	97.6	0.196515	0.332659
MCC06407	13	6.62	1.782	0.155	86.1	0.426692	0.417578
MCC06409	10	8.43	1.666	0.149	84.3	0.994664	0.255613
MCC06411	20	9.4	1.5	0.42	188	0.163343	0.22003
MCC06412	20	14.2	1.49	0.25	284	0.78804	0.158553
MCC06433	20	11.4	1.41	0.57	228	0.989257	0.232311
MCC06434	13	9.37	1.943	0.561	121.8	0.591304	0.402895
MCC06435	13	19.61	1.804	0.142	254.9	0.042469	0.215956
MCC06450	10	35.13	1.626	0.797	351.3	0.092309	0.450826
MCC06452	13	10.99	1.493	0.377	142.9	0.10272	0.267226
MCC06453	20	9.64	1.692	0.564	192.8	0.076573	0.283844
MCC06455	10	11.64	1.497	0.617	116.4	0.865269	0.150597
MCC06457	13	6.78	1.362	0.43	88.1	0.675226	0.227758
MCC06460	20	4.34	1.277	0.418	86.7	0.741856	0.224178
MCC06462	20	7.52	1.637	0.579	150.5	0.05116	0.278014
MCC06463	13	30.15	1.551	0.528	391.9	0.039407	0.274953
MCC06463	20	18.89	1.68	0.872	377.9	0.039407	0.274953
MCC06469	13	10.16	1.463	0.525	132.1	0.780715	0.154849
MCC06470	20	17.38	1.688	0.486	347.6	0.065529	0.291253
MCC06472	13	14.84	1.623	0.317	192.9	0.073957	0.191679
MCC06479	15	9.3	1.581	0.574	139.6	0.089061	0.335149
MCC06480	15	10.46	1.448	0.668	156.9	0.677537	0.114751
MCC06489	20	8.13	1.312	0.373	162.6	0.78449	0.14126
MCC06501	13	10.97	1.529	0.519	142.7	0.133445	0.577379
MCC06506	13	7.28	1.441	0.344	94.7	0.929175	0.569086
MCC06507	15	5.72	1.969	0.424	85.9	0.585134	0.442588
MCC06508	15	4.45	2.275	0.293	66.8	0.218367	0.457663
MCC06512	13	6.95	1.82	0.149	90.4	0.593826	0.557471
MCC06514	15	10.97	1.493	0.369	164.5	0.236773	0.374127
MCC06517	20	9.8	1.41	0.57	196	0.876136	0.163485
MCC06520	10	9	1.469	0.189	90	0.646911	0.213775
MCC06525	10	9.04	1.385	0.451	90.4	0.851516	0.825961
MCC06527	15	12.65	1.551	0.559	189.8	0.099106	0.257965
MCC06528	20	10.4	1.43	0.46	208	0.110418	0.527386
MCC06529	12	8.22	2.171	0.135	98.7	0.996451	0.360788
MCC06531	20	6.25	1.594	0.477	124.9	0.991774	0.336472
MCC06533	13	10.52	1.721	0.4	136.8	0.064184	0.315902
MCC06564	20	7.43	1.549	0.433	148.6	0.144807	0.267568
MCC10935	39	4.3	1.74	0.42	169.6	0.7632	0.309041
MCC10936	36	2.9	1.55	0.8	104.5	0.7235	0.268554
MCC10937	27	3.1	2.35	0.27	83.7	0.9999	0.317153
MCC10937	27	3.1	2.35	0.27	83.7	0.9781	0.317153
MCC10938	34	10.2	1.31	0.31	347.1	0.959	0.230712
MCC10940	38	9.6	1.33	0.31	365.7	0.6656	0.227226
MCC10941	38	5	1.56	0.18	189.4	0.9209	0.287481
MCC10942	32	13.7	1.26	0.23	439.4	0.6906	0.241953
MCC10943	32	17	1.48	0.4	544	0.7723	0.22907
MCC10944	36	8.3	1.48	0.45	298.8	0.856	0.254429
MCC10945	28	6.3	1.51	0.52	176.9	0.8595	0.233977
MCC10945	28	6.3	1.51	0.52	176.9	0.9983	0.233977
MCC10946	34	11.3	1.41	0.33	383.8	0.7547	0.234308
MCC10947	39	5.8	1.48	0.35	226.3	0.8739	0.264789
MCC10949	36	5.3	1.54	0.31	190.3	0.7889	0.337042
MCC10950	37	7.1	1.65	0.32	262.7	0.7382	0.286134
MCC10952	37	6.9	1.76	0.44	255.5	0.668	0.242785
MCC10953	28	10.5	1.34	0.23	295.3	0.7877	0.268063
MCC10954	25	41.9	1.77	1.08	1047.1	0.8596	0.216556
MCC10954	25	41.9	1.77	1.08	1047.1	0.9906	0.216556
MCC10955	44	2.2	0.99	0.26	96.1	0.8973	0.39586
MCC10956	23	10.9	1.5	0.55	251.6	0.899	0.275977
MCC10956	23	10.9	1.5	0.55	251.6	0.9998	0.275977
MCC10957	46	8.1	1.73	0.43	370.3	0.8795	0.293224
MCC10957	46	8.1	1.73	0.43	370.3	0.9981	0.293224
MCC10958	35	9	1.49	0.082	313.6	0.7233	0.304328
MCC10959	36	4.6	1.75	0.27	164.2	0.9945	0.324279
MCC10959	36	4.6	1.75	0.27	164.2	0.9997	0.324279
MCC10960	33	8.2	1.65	0.42	271.7	0.7193	0.241313
MCC10961	38	4.1	2.37	0.42	155.8	0.7466	0.360935
MCC10962	41	4.2	1.97	0.35	172.2	0.7322	0.315995
MCC10963	32	10.7	1.46	0.58	343.6	0.8013	0.230994
MCC10964	28	4.2	1.34	0.54	116.7	0.9488	0.587291
MCC10965	40	6.2	1.49	0.22	248	0.7357	0.331727
MCC10966	38	8.5	1.85	0.26	321.3	0.7191	0.314084
MCC10967	38	4	1.86	0.26	152.7	0.9248	0.536484
MCC10968	34	7.2	1.56	0.29	245.5	0.6657	0.33404
MCC10969	37	2.9	2.33	0.3	106.5	0.6711	0.34508
MCC10970	38	2.9	1.37	0.6	110.7	0.728	0.324286
MCC10971	40	3	1.03	0.16	120.2	0.8211	0.288195
MCC11075	33	17.154	1.93	0.91	566.082	0.123231	0.177285
MCC11076	51	5.984	1.64	0.35	305.184	0.300119	0.303455
MCC11078	47	15.968	1.83	0.54	750.496	0.128506	0.1662
MCC11079	40	12.102	1.93	0.44	484.08	0.121241	0.167397
MCC11083	50	6.8	1.96	0.62	340	0.228984	0.250813
MCC11087	40	13.302	1.97	0.64	532.08	0.127816	0.165127
MCC11089	30	7.586	1.98	0.39	227.58	0.130618	0.15872
MCC11092	38	7.533	2.05	0.35	286.254	0.476552	0.415374
MCC11093	30	17.128	1.78	0.74	513.84	0.133612	0.161337
MCC11094	37	19.071	1.94	0.75	705.627	0.131153	0.178813
MCC11095	32	7.482	1.79	0.43	239.424	0.13813	0.194617
MCC11098	23	26.698	1.74	0.84	614.054	0.102486	0.163593
MCC11099	30	15.444	1.71	0.7	463.32	0.108012	0.199251
MCC11102	42	7.175	1.57	0.39	301.35	0.235345	0.202931
MCC11104	39	12.451	1.52	0.4	485.589	0.123874	0.253923
MCC11106	28	7.789	1.47	0.51	218.092	0.145852	0.172112
MCC11109	27	11.748	1.7	0.48	317.196	0.131506	0.209594
MCC11110	50	15.066	1.89	0.85	753.3	0.135539	0.171492
MCC11112	35	17.42	2.02	0.57	609.7	0.154459	0.134049
MCC11113	67	8.565	1.86	0.17	573.855	0.162946	0.308162
MCC11115	33	14.722	2.12	0.89	485.826	0.129261	0.135174
MCC11117	24	19.897	1.75	0.85	477.528	0.111607	0.227112
MCC11118	39	7.939	1.88	0.46	309.621	0.144413	0.153209
MCC11119	37	7.8	1.4	0.35	288.6	0.272099	0.139297
MCC11120	32	14.439	1.85	0.77	462.048	0.11084	0.162467
MCC11122	28	18.113	1.86	0.63	507.164	0.084238	0.194734
MCC11124	28	8.4	1.64	0.5	235.2	0.128617	0.214676
MCC11125	33	12.707	1.78	0.71	419.331	0.159741	0.167965
MCC11126	7	29.527	1.54	0.68	206.689	0.159084	0.14523
MCC11128	39	8.821	1.61	0.43	344.019	0.125614	0.170563
MCC11129	33	13.858	1.8	0.69	457.314	0.135187	0.186804
MCC11133	20	18.441	1.42	0.39	368.82	0.159736	0.155526
MCC11135	32	11.023	1.96	0.57	352.736	0.11535	0.200454
MCC11137	25	12.777	1.82	0.63	319.425	0.073095	0.169795
MCC11138	37	10.602	2.01	0.5	392.274	0.158249	0.136277
MCC11141	25	16.772	1.84	0.78	419.3	0.061011	0.188025
MCC11142	34	11.046	2.12	0.51	375.564	0.180792	0.177631
MCC11145	34	8.722	1.85	0.53	296.548	0.108179	0.15146
MCC11147	33	17.128	1.57	0.089	565.224	0.120512	0.146504
MCC11148	70	9.171	1.7	0.51	641.97	0.117951	0.185758
MCC11149	28	14.364	1.58	0.53	402.192	0.100492	0.174937
MCC11150	31	11.567	1.83	0.67	358.577	0.102766	0.19004
MCC11152	31	7.816	1.62	0.39	242.296	0.148355	0.222022
MCC11154	35	5.567	1.92	0.36	194.845	0.115385	0.217232
MCC11155	34	17.552	1.42	0.38	596.768	0.085025	0.19084
MCC11156	29	9.138	1.86	0.54	265.002	0.100844	0.185653
MCC11157	29	11.935	2.02	0.59	346.115	0.116823	0.159543
MCC11158	30	10.441	1.86	0.55	313.23	0.133871	0.172646
MCC11159	33	6.86	1.79	0.42	226.38	0.123012	0.203018
MCC11160	32	10.647	1.82	0.49	340.704	0.10603	0.170045
MCC11162	29	9.983	1.79	0.5	289.507	0.107187	0.17811
MCC11165	15	14.287	1.71	0.63	214.305	0.131327	0.190552
MCC11166	29	7.091	1.4	0.41	205.639	0.076905	0.170494
MCC11167	34	13.299	1.67	0.56	452.166	0.101851	0.145813
MCC11169	28	17.475	2.02	0.91	489.3	0.093207	0.158974
MCC11172	50	12.287	2.05	0.022	614.35	0.156057	0.120109
MCC11174	28	11.99	1.94	0.73	335.72	0.082545	0.183166
MCC11177	25	13.418	1.95	0.64	335.45	0.126918	0.184809
MCC11178	20	32.576	1.37	0.35	651.52	0.1496	0.131927
MCC11179	33	7.467	1.84	0.42	246.411	0.181103	0.193748
MCC11181	33	7.52	1.57	0.47	248.16	0.15757	0.160785
MCC11182	20	17.879	1.79	0.79	357.58	0.150329	0.313666
MCC11183	35	9.855	1.91	0.57	344.925	0.120633	0.162189
MCC11184	28	32.673	1.85	1.02	914.844	0.092167	0.194721
MCC11187	36	9.347	1.8	0.55	336.492	0.10389	0.134768
MCC11188	28	10.563	1.68	0.32	295.764	0.139347	0.189448
MCC11190	38	7.044	1.62	0.43	267.672	0.157974	0.177437
MCC11191	28	8.978	1.71	0.45	251.384	0.161984	0.216059
MCC11192	35	14.696	1.81	0.56	514.36	0.125392	0.147823
MCC11193	43	6.148	1.51	0.36	264.364	0.32642	0.289739
MCC11194	20	17.561	1.65	0.34	351.22	0.132834	0.17235
MCC11195	28	22.887	1.84	0.97	640.836	0.097752	0.177484
MCC11197	30	12.215	1.55	0.47	366.45	0.168806	0.149463
MCC11199	38	11.387	1.81	0.64	432.706	0.115067	0.160815
MCC11200	38	7.051	1.89	0.37	267.938	0.10187	0.153187
MCC11204	35	8.248	1.88	0.46	288.68	0.094105	0.146018
MCC11205	40	4.922	1.63	0.34	196.88	0.157667	0.256793
MCC11207	25	12.893	1.82	0.57	322.325	0.225622	0.177007
MCC11209	37	8.403	1.52	0.4	310.911	0.195372	0.171321
MCC11211	36	8.852	1.7	0.38	318.672	0.086705	0.190492
MCC11212	28	23.232	1.72	0.56	650.496	0.118927	0.155995
MCC11213	34	7.519	1.58	0.48	255.646	0.166017	0.182154
MCC11218	28	12.599	1.64	0.49	352.772	0.131679	0.195176
MCC11219	28	6.373	1.34	0.34	178.444	0.131593	0.141396
MCC11220	33	8.646	1.95	0.46	285.318	0.141094	0.177679
MCC11224	28	12.212	1.59	0.55	341.936	0.140754	0.160632
MCC11225	30	9.6	1.58	0.45	288	0.131595	0.205278
MCC11227	27	10.87	1.55	0.43	293.49	0.139896	0.171566
MCC11228	36	8.779	1.8	0.48	316.044	0.123063	0.182705
MCC11229	100	8.546	1.74	0.58	854.6	0.10534	0.184751
MCC11232	38	14.831	1.79	0.64	563.578	0.115819	0.156495
MCC11235	24	16.735	2	0.77	401.64	0.130911	0.184581
MCC11237	35	15.65	1.89	0.69	547.75	0.101572	0.158858
MCC11238	32	5.705	1.57	0.35	182.56	0.190034	0.246568
MCC11239	30	12.417	1.78	0.56	372.51	0.114714	0.170129
MCC11240	31	7.579	1.34	0.3	234.949	0.225248	0.136006
MCC11241	32	6.811	1.46	0.34	217.952	0.25563	0.138188
MCC11242	22	22.459	1.66	0.64	494.098	0.055393	0.219929
MCC11244	34	7.949	2	0.44	270.266	0.078974	0.196176
MCC11246	37	5.366	2.51	0.38	198.542	0.323144	0.138486
MCC11247	36	6.137	2.13	0.41	220.932	0.122348	0.184443
MCC11248	24	14.909	1.88	0.73	357.816	0.06297	0.207148
MCC11249	12	16.467	1.68	0.43	197.604	0.08624	0.170712
MCC11250	24	9.245	1.64	0.44	221.88	0.086774	0.218751
MCC11251	30	20.698	1.75	0.84	620.94	0.077268	0.196632
MCC11252	30	12.032	1.72	0.65	360.96	0.108687	0.188525
MCC11254	30	13.51	1.87	0.65	405.3	0.072389	0.222371
MCC11255	19	8.855	1.51	0.4	168.245	0.074709	0.292822
MCC11256	28	11.936	1.82	0.56	334.208	0.073735	0.187887
MCC11257	28	15.055	1.81	0.79	421.54	0.109711	0.152329
MCC11258	32	26.702	1.97	0.93	854.464	0.098143	0.124639
MCC11259	31	10.595	1.51	0.42	328.445	0.116368	0.156666
MCC11261	33	9.305	1.65	0.46	307.065	0.110215	0.168111
MCC11263	40	8.462	1.9	0.52	338.48	0.138305	0.178729
MCC11264	16	17.422	1.49	0.49	278.752	0.083623	0.165854
MCC11265	30	15.868	1.74	0.75	476.04	0.080592	0.159305
MCC11266	30	21.3	1.72	0.57	639	0.07783	0.18623
MCC11267	23	12.835	1.76	0.51	295.205	0.109044	0.158329
MCC11268	23	14.307	1.72	0.53	329.061	0.052883	0.203396
MCC11271	40	9.03	1.6	0.48	361.2	0.146717	0.232448
MCC11272	24	17.396	1.88	0.57	417.504	0.077052	0.179034
MCC11273	25	7.327	1.77	0.31	183.175	0.134474	0.175943
MCC11274	33	14.048	1.66	0.54	463.584	0.095349	0.173749
MCC11276	15	16.224	1.7	0.54	243.36	0.070081	0.188536
MCC11278	18	10.505	1.51	0.48	189.09	0.101191	0.165703
MCC11279	30	21.599	1.79	0.78	647.97	0.112142	0.177111
MCC11280	30	22.628	1.72	0.74	678.84	0.105467	0.163379
MCC11282	45	9.371	1.81	0.52	421.695	0.132457	0.140837
MCC11284	25	31.238	1.85	1.13	780.95	0.093769	0.15726
MCC11288	16	21.988	1.74	0.74	351.808	0.117081	0.167976
MCC11289	30	7.144	1.61	0.38	214.32	0.389202	0.322983
MCC11290	23	14.442	1.71	0.64	332.166	0.135237	0.201433
MCC11291	35	8.846	2.22	0.55	309.61	0.263241	0.129214
MCC11293	30	11.472	1.59	0.55	344.16	0.126267	0.179935
MCC12263	183	8.537	3.52	0.23	1562.27	0.113645	0.119267
MCC12264	200	7.193	2.89	0.23	1438.6	0.310844	0.111043
MCC12265	170	6.843	1.91	0.19	1163.31	0.088221	0.154139
MCC12266	173	5.413	2.38	0.37	936.449	0.081839	0.159129
MCC12267	193	4.725	2.71	0.26	911.925	0.125642	0.15176
MCC12268	180	10.453	1.7	0.26	1881.54	0.086832	0.187836
MCC12269	181	5.874	2.6	0.36	1063.19	0.147343	0.134614
MCC12359	137	6.563	3.16	0.28	899.131	0.089733	0.13733
MCC12360	161	6.874	3.47	0.62	1106.71	0.074756	0.178318
MCC12372	170	6.126	3.19	0.21	1041.42	0.081351	0.148877
MCC12373	174	4.254	2.34	0.25	740.196	0.117822	0.169978
MCC12374	160	8.453	2.56	0.32	1352.48	0.081058	0.151937
MCC12375	177	6.536	2.72	0.22	1156.87	0.098237	0.150549
MCC12376	173	4.319	2.29	0.24	747.187	0.092954	0.151339
MCC12377	167	6.048	1.83	0.58	1010.02	0.094873	0.141818
MCC12378	175	6.825	3.28	0.26	1194.38	0.115605	0.128388
MCC12379	195	7.774	2.33	0.23	1515.93	0.107685	0.143221
MCC12380	182	4.268	4.89	0.21	776.776	0.110803	0.132973
MCC12381	130	10.727	2.09	0.34	1394.51	0.082214	0.145161
MCC12382	196	5.49	2.72	0.21	1076.04	0.143863	0.129539
MCC12383	180	5.428	2.53	0.19	977.04	0.082761	0.14219
MCC12384	190	4.943	2.15	0.2	939.17	0.130215	0.147413
MCC12385	190	5.698	2.46	0.25	1082.62	0.167357	0.114308
MCC12386	150	5.986	2.54	0.39	897.9	0.13479	0.116707
MCC12387	143	6.13	3.53	0.38	876.59	0.123964	0.110067
MCC12388	185	4.393	3.97	0.28	812.705	0.134498	0.112303
MCC12389	190	5.785	2.28	0.27	1099.15	0.202393	0.114698
MCC12390	200	8.048	2.18	0.34	1609.6	0.189562	0.099514
MCC12391	175	9.259	2.22	0.26	1620.33	0.170676	0.110459
MCC12392	194	6.551	2.23	0.22	1270.89	0.207039	0.099611
MCC12393	190	4.043	2.87	0.18	768.17	0.121592	0.160895
MCC12394	172	4.508	2.76	0.23	775.376	0.119312	0.137559
MCC10199	42	8.969	2.16	0.58	376.698	NA	0.184232
MCC10204	32	9.3	1.48	0.4	297.6	NA	0.300744
MCC10205	30	5.226	1.71	0.26	156.78	NA	0.38954
MCC10261	40	15.927	1.35	0.28	637.08	NA	0.170443
MCC10319	34	8.69	1.55	0.37	295.46	NA	0.475829
MCC10371	40	10.06	1.78	0.6	402.4	NA	0.260243
MCC10398	25	7.718	1.42	0.45	192.95	NA	0.249733
MCC10427	30	7.694	1.57	0.36	230.82	NA	0.266115
MCC10434	35	6.859	2.41	0.5	240.065	NA	0.14322
MCC10439	35	19.572	1.24	0.63	685.02	NA	0.119249
MCC12030	20	15.493	1.74	0.59	309.86	NA	0.134953
MCC12045	35	22.425	1.87	0.92	784.875	NA	0.13937
MCC12046	31	6.213	1.73	0.45	192.603	NA	0.181904
MCC12052	30	9.145	1.69	0.49	274.35	NA	0.156722
MCC12057	36	5.492	1.35	0.39	197.712	NA	0.238184
MCC12212	30	21.387	1.63	0.66	641.61	NA	0.160224

## Sheet: Supplementary Table 2
Sample	Kit	Nucleic Acid(ng/uL)	A260/A280	A260/A230	A260	A280
1	Tissue kit	101.446	1.859	2.102	2.029	1.092
2	Tissue kit	156.909	1.861	2.095	3.138	1.686
3	Casework IQ kit	3.101	3.384	0.573	0.062	0.018
4	Casework IQ kit	13.101	2.076	1.741	0.262	0.126
